# Supplementary material for: A Gadolinium(III) Complex Based on Pyridoxine Molecule with Single-Ion Magnet and Magnetic Resonance Imaging Properties
Source: Int J Mol Sci. 2024 Feb 9;25(4):2112. doi: 10.3390/ijms25042112 (PMC10889197; doi:10.3390/ijms25042112)
Supplement: Supplementary file 1 [file ijms-25-02112-s001.zip]

Archive with 1 entries (1 files):
- ijms-2799913-supplementary.pdf
